# Supplementary material for: Influence of Light of Different Spectral Compositions on Growth Parameters, Photosynthetic Pigment Contents and Gene Expression in Scots Pine Plantlets
Source: Int J Mol Sci. 2023 Jan 20;24(3):2063. doi: 10.3390/ijms24032063 (PMC9917036; doi:10.3390/ijms24032063)
Supplement: Supplementary file 1 [file ijms-24-02063-s001.zip]

Archive with 1 entries (1 files):
- ijms-2111969-supplementary.pdf
